# Supplementary material for: The Role of Sex Hormone-Binding Globulin (SHBG) as a Marker of Metabolic Dysfunction-Associated Steatotic Liver Disease, with an Extended Analysis in Both Men and Women
Source: J Clin Med. 2026 Feb 6;15(3):1301. doi: 10.3390/jcm15031301 (PMC12897918; doi:10.3390/jcm15031301)
Supplement: Supplementary file 1 [file jcm-15-01301-s001.zip]

Archive with 1 entries (1 files):
- jcm-4036470-supplementary.pdf
